# Supplementary material for: Benchmark Study of Epoxy Coatings with Selection of Bio-Based Phenalkamine versus Fossil-Based Amine Crosslinkers
Source: Molecules. 2023 May 23;28(11):4259. doi: 10.3390/molecules28114259 (PMC10254157; doi:10.3390/molecules28114259)
Supplement: Supplementary file 1 [file molecules-28-04259-s001.zip]

Archive with 1 entries (1 files):
- molecules-2402859-supplementary.pdf
